# Supplementary material for: Impact of Gingivitis on Circulating Neutrophil Reactivity and Gingival Crevicular Fluid Inflammatory Proteins
Source: Int J Environ Res Public Health. 2022 May 23;19(10):6339. doi: 10.3390/ijerph19106339 (PMC9141451; doi:10.3390/ijerph19106339)
Supplement: Supplementary file 1 [file ijerph-19-06339-s001.zip]

Archive with 1 entries (1 files):
- ijerph-1690152-supplementary.pdf
